# Supplementary material for: Ceftazidime–avibactam resistance in Klebsiella pneumoniae sequence type 37: a decade of persistence and concealed evolution
Source: Microb Genom. 2023 Feb 8;9(2):mgen000931. doi: 10.1099/mgen.0.000931 (PMC9997735; doi:10.1099/mgen.0.000931)
Supplement: Supplementary material 2 [file mgen-9-931-s002.xlsx]

## Sheet: 1020_SNPs_genes_paciugo
TYPE	POS	FUNCTION	1020	9362
snp	7080	Sugar phosphatase YidA (EC 3.1.3.23)	C	T
snp	21031	ND	G	T
snp	28305	D-serine permease DsdX	C	A
snp	29030	D-serine dehydratase transcriptional activator	T	C
snp	31827	Acetyltransferase	T	G
snp	43159	Phosphonoacetaldehyde hydrolase (EC 3.11.1.1)	C	G
snp	65896	N-acetylmuramic acid 6-phosphate etherase (EC 4.2.1.126)	T	G
snp	67773	Efflux transport system, outer membrane factor (OMF) lipoprotein	A	G
snp	75016	Transcriptional regulator, AcrR family	C	T
snp	87273	hypothetical protein	C	T
snp	128205	HlyD family secretion protein	A	G
snp	129057	Efflux ABC transporter, ATP-binding protein	T	C
del	182088	Periplasmic alpha-amylase (EC 3.2.1.1)	GCC	GC
snp	196471	Glycyl-tRNA synthetase beta chain (EC 6.1.1.14)	G	A
snp	203065	4-hydroxybenzoate transporter	C	T
snp	222710	Dipeptide ABC transporter, permease protein DppB (TC 3.A.1.5.2)	A	G
snp	257561	Protein YhjJ, putative peptidase	C	T
snp	270749	Glutathione reductase (EC 1.8.1.7)	T	C
snp	308903	Signal recognition particle receptor FtsY	G	T
snp	335086	Uncharacterized oxidoreductase YhhX	G	C
snp	356840	Transcriptional activator of maltose regulon, MalT	C	A
snp	362955	4-alpha-glucanotransferase (amylomaltase) (EC 2.4.1.25)	G	T
snp	378788	Ribosome-associated heat shock protein implicated in the recycling of the 50S subunit (S4 paralog)	C	T
snp	408923	Cyclic AMP receptor protein	A	G
snp	424301	Translation elongation factor Tu	A	C
snp	428511	LSU ribosomal protein L4p (L1e)	T	A
snp	456757	5S rRNA ## 5S ribosomal RNA	G	A
snp	460758	Multidrug efflux system AcrEF-TolC, inner-membrane proton/drug antiporter AcrF (RND type)	T	G
del	462337	Probable acrEF/envCD operon repressor EnvR	ATA	AA
snp	498549	Oxaloacetate decarboxylase Na(+) pump, beta chain (EC 4.1.1.3)	G	T
snp	539092	ND	G	T
snp	539334	Uncharacterized inner membrane transporter YhbE	A	G
snp	553678	ND	T	C
snp	588066	PTS system, tagatose-specific IIB component / PTS system, tagatose-specific IIC component	A	G
snp	590153	Tagatose-1,6-bisphosphate aldolase GatY (EC 4.1.2.40)	C	A
snp	590398	ND	G	T
snp	655061	Hybrid sensory histidine kinase in two-component regulatory system with EvgA	G	T
snp	695175	RNA polymerase sigma factor RpoD	G	T
snp	713974	ND	T	G
snp	720136	4,5-DOPA dioxygenase extradiol (EC 1.13.11.29), but not physiological substrate	T	G
snp	726772	Esterase YqiA	T	A
snp	733907	DNA topoisomerase IV subunit A (EC 5.99.1.3)	G	A
snp	737056	Cell division protein FtsP	A	G
snp	754239	hypothetical protein	A	C
snp	762483	Cystathionine beta-synthase (EC 4.2.1.22)	C	T
snp	780959	UPF0301 protein YqgE	T	C
snp	793937	D-galactonate transporter	A	G
snp	794156	D-galactonate transporter	G	A
snp	794193	D-galactonate transporter	G	A
ins	800719	D-galactonate transporter	GG	GATCAACGGCTG
snp	824910	Xaa-Pro aminopeptidase (EC 3.4.11.9)	C	T
snp	833799	Membrane protein, suppressor for copper-sensitivity ScsD	A	G
del	855858	Uncharacterized oxidoreductase, YajO family	CTCTGGT	CT
snp	861245	Arsenate reductase (EC 1.20.4.1) glutaredoxin-coupled, glutaredoxin-like family	G	A
snp	871562	Protein FimH (regulates length and adhesion of type 1 fimbriae, and mediates mannose binding)	T	A
snp	878701	ND	G	T
snp	898996	Oligogalacturonate lyase (EC 4.2.2.6)	C	G
snp	903143	ND	C	G
snp	931715	FIG001592: Phosphocarrier protein kinase/phosphorylase, nitrogen regulation associated	T	A
snp	933353	ND	C	T
snp	961307	ATP:Cob(I)alamin adenosyltransferase (EC 2.5.1.17) @ ATP:Cob(I)alamin adenosyltransferase (EC 2.5.1.17), propanediol utilization / Uncharacterized conserved protein GlcG	C	G
snp	962682	Phosphate propanoyltransferase (EC 2.3.1.222)	G	A
snp	977966	Cobalt-precorrin-6B C15-methyltransferase [decarboxylating] (EC 2.1.1.196)	T	C
snp	983709	Cobalt ECF transporter, substrate-binding protein CbiM	A	C
snp	983745	Cobalt ECF transporter, substrate-binding protein CbiM	T	G
snp	1009179	hypothetical protein	T	G
snp	1010155	hypothetical protein	G	A
snp	1015590	ND	C	A
snp	1015620	ND	C	A
snp	1044913	ND	C	A
snp	1048351	ND	G	A
snp	1071816	DNA mismatch repair protein MutS	T	C
snp	1083293	ND	A	T
snp	1099989	Formate hydrogenlyase transcriptional activator	C	T
snp	1117402	AscBF operon repressor	T	C
snp	1130485	PTS system, glucitol/sorbitol-specific IIB component (EC 2.7.1.198) / PTS system, glucitol/sorbitol-specific IIC component 2	T	A
snp	1140111	Alanyl-tRNA synthetase (EC 6.1.1.7)	T	C
snp	1146328	Transcriptional regulator, AraC family	T	C
snp	1160373	Ribonucleotide reductase of class Ib (aerobic), alpha subunit (EC 1.17.4.1)	A	G
snp	1173758	ND	A	G
snp	1175212	putative fimbrial chaperone protein	C	T
snp	1177019	type 1 fimbriae anchoring protein FimD	C	A
snp	1177042	type 1 fimbriae anchoring protein FimD	A	T
snp	1180602	fimbrial biogenesis outer membrane usher protein	A	G
snp	1190198	ABC transporter, permease protein (cluster 3, basic aa/glutamine/opines) / ABC transporter, ATP-binding protein (cluster 3, basic aa/glutamine/opines)	T	C
complex	1204460	ND	CTC	ATT
complex	1204555	ND	ACCTATA	CCTTATC
snp	1204605	ND	G	T
snp	1204767	ND	A	G
del	1204787	ND	AGGGGGGGGGGT	AGGGGGGGGT
snp	1204941	ND	G	A
del	1204983	ND	GTTTTTTTTG	GTTTTTTTG
complex	1205136	ND	CGG	TGAG
snp	1205140	ND	T	C
snp	1205147	Zinc binding domain / DNA primase (EC 2.7.7.-), Phage P4-associated / Replicative helicase RepA, Phage P4-associated	T	A
snp	1205152	Zinc binding domain / DNA primase (EC 2.7.7.-), Phage P4-associated / Replicative helicase RepA, Phage P4-associated	A	C
snp	1205231	Zinc binding domain / DNA primase (EC 2.7.7.-), Phage P4-associated / Replicative helicase RepA, Phage P4-associated	G	T
snp	1205312	Zinc binding domain / DNA primase (EC 2.7.7.-), Phage P4-associated / Replicative helicase RepA, Phage P4-associated	G	A
snp	1205321	Zinc binding domain / DNA primase (EC 2.7.7.-), Phage P4-associated / Replicative helicase RepA, Phage P4-associated	G	C
snp	1205372	Zinc binding domain / DNA primase (EC 2.7.7.-), Phage P4-associated / Replicative helicase RepA, Phage P4-associated	G	A
complex	1205425	Zinc binding domain / DNA primase (EC 2.7.7.-), Phage P4-associated / Replicative helicase RepA, Phage P4-associated	ACATT	GCGCC
snp	1205489	Zinc binding domain / DNA primase (EC 2.7.7.-), Phage P4-associated / Replicative helicase RepA, Phage P4-associated	A	G
complex	1205564	Zinc binding domain / DNA primase (EC 2.7.7.-), Phage P4-associated / Replicative helicase RepA, Phage P4-associated	AATC	GATG
snp	1205657	Zinc binding domain / DNA primase (EC 2.7.7.-), Phage P4-associated / Replicative helicase RepA, Phage P4-associated	G	A
snp	1205786	Zinc binding domain / DNA primase (EC 2.7.7.-), Phage P4-associated / Replicative helicase RepA, Phage P4-associated	G	A
complex	1205900	Zinc binding domain / DNA primase (EC 2.7.7.-), Phage P4-associated / Replicative helicase RepA, Phage P4-associated	CGCC	GGCT
snp	1205951	Zinc binding domain / DNA primase (EC 2.7.7.-), Phage P4-associated / Replicative helicase RepA, Phage P4-associated	G	A
complex	1205972	Zinc binding domain / DNA primase (EC 2.7.7.-), Phage P4-associated / Replicative helicase RepA, Phage P4-associated	CGGC	GGGG
snp	1205981	Zinc binding domain / DNA primase (EC 2.7.7.-), Phage P4-associated / Replicative helicase RepA, Phage P4-associated	C	G
complex	1206059	Zinc binding domain / DNA primase (EC 2.7.7.-), Phage P4-associated / Replicative helicase RepA, Phage P4-associated	TGGA	CGGG
complex	1206125	Zinc binding domain / DNA primase (EC 2.7.7.-), Phage P4-associated / Replicative helicase RepA, Phage P4-associated	GCCCTCC	CCCTTCT
complex	1206140	Zinc binding domain / DNA primase (EC 2.7.7.-), Phage P4-associated / Replicative helicase RepA, Phage P4-associated	TGTA	GGTG
snp	1206161	Zinc binding domain / DNA primase (EC 2.7.7.-), Phage P4-associated / Replicative helicase RepA, Phage P4-associated	G	C
snp	1206305	Zinc binding domain / DNA primase (EC 2.7.7.-), Phage P4-associated / Replicative helicase RepA, Phage P4-associated	C	T
snp	1206314	Zinc binding domain / DNA primase (EC 2.7.7.-), Phage P4-associated / Replicative helicase RepA, Phage P4-associated	T	C
snp	1206338	Zinc binding domain / DNA primase (EC 2.7.7.-), Phage P4-associated / Replicative helicase RepA, Phage P4-associated	G	A
complex	1206350	Zinc binding domain / DNA primase (EC 2.7.7.-), Phage P4-associated / Replicative helicase RepA, Phage P4-associated	TACG	CACA
snp	1206455	Zinc binding domain / DNA primase (EC 2.7.7.-), Phage P4-associated / Replicative helicase RepA, Phage P4-associated	T	C
complex	1206636	Zinc binding domain / DNA primase (EC 2.7.7.-), Phage P4-associated / Replicative helicase RepA, Phage P4-associated	CCCCCT	ACGCCC
mnp	1206681	Zinc binding domain / DNA primase (EC 2.7.7.-), Phage P4-associated / Replicative helicase RepA, Phage P4-associated	TC	GT
snp	1206839	Zinc binding domain / DNA primase (EC 2.7.7.-), Phage P4-associated / Replicative helicase RepA, Phage P4-associated	C	T
snp	1206946	Zinc binding domain / DNA primase (EC 2.7.7.-), Phage P4-associated / Replicative helicase RepA, Phage P4-associated	G	A
snp	1207004	Zinc binding domain / DNA primase (EC 2.7.7.-), Phage P4-associated / Replicative helicase RepA, Phage P4-associated	T	G
snp	1207143	Zinc binding domain / DNA primase (EC 2.7.7.-), Phage P4-associated / Replicative helicase RepA, Phage P4-associated	C	G
snp	1207406	Zinc binding domain / DNA primase (EC 2.7.7.-), Phage P4-associated / Replicative helicase RepA, Phage P4-associated	G	T
snp	1207454	Zinc binding domain / DNA primase (EC 2.7.7.-), Phage P4-associated / Replicative helicase RepA, Phage P4-associated	C	G
snp	1207516	FIG018226: DNA replication protein, phage-associated	G	A
snp	1207542	FIG018226: DNA replication protein, phage-associated	T	C
snp	1207593	FIG018226: DNA replication protein, phage-associated	C	G
snp	1207765	FIG018226: DNA replication protein, phage-associated	A	G
snp	1207842	hypothetical protein	A	G
snp	1207881	hypothetical protein	C	G
snp	1207893	hypothetical protein	T	G
snp	1208096	FIG118045: Phage immunity repressor protein	T	G
snp	1208108	FIG118045: Phage immunity repressor protein	A	G
snp	1208186	FIG118045: Phage immunity repressor protein	G	A
complex	1208240	ND	CATAGT	CGTTAGA
complex	1208317	ND	TAACTATGAGA	CCTCAATGGGT
snp	1208471	ND	ACA	ACT
snp	1208608	FIG033266: Phage DNA binding protein	A	G
snp	1208659	FIG033266: Phage DNA binding protein	A	G
snp	1208764	FIG033266: Phage DNA binding protein	G	A
snp	1208776	FIG033266: Phage DNA binding protein	G	C
snp	1208791	FIG033266: Phage DNA binding protein	G	A
mnp	1208808	FIG033266: Phage DNA binding protein	TA	CG
snp	1208944	ND	A	T
snp	1208959	ND	T	A
snp	1208974	ND	C	G
snp	1209316	ND	A	T
snp	1209330	ND	T	C
snp	1209410	FIG070121: Phage capsid and scaffold protein	C	A
complex	1209457	FIG070121: Phage capsid and scaffold protein	AGCCCGAGAA	CGCCAGAGCG
snp	1209700	FIG070121: Phage capsid and scaffold protein	C	T
complex	1209720	FIG070121: Phage capsid and scaffold protein	TCG	CCA
complex	1209766	FIG070121: Phage capsid and scaffold protein	CGTACTGTCTG	TGTGCTGAGTA
complex	1209781	FIG070121: Phage capsid and scaffold protein	TGCGA	CGCTG
complex	1209793	FIG070121: Phage capsid and scaffold protein	ACTCG	GCTTA
snp	1209802	FIG070121: Phage capsid and scaffold protein	G	C
complex	1209811	FIG070121: Phage capsid and scaffold protein	CGAT	TGAC
snp	1209910	FIG070121: Phage capsid and scaffold protein	C	G
snp	1209950	FIG070121: Phage capsid and scaffold protein	A	G
snp	1209963	FIG070121: Phage capsid and scaffold protein	A	C
snp	1210057	FIG070121: Phage capsid and scaffold protein	A	G
snp	1210072	FIG070121: Phage capsid and scaffold protein	A	G
snp	1210090	FIG070121: Phage capsid and scaffold protein	C	G
snp	1210179	FIG107037: Phage late gene regulator	T	C
snp	1210248	FIG107037: Phage late gene regulator	T	C
mnp	1210256	FIG107037: Phage late gene regulator	TC	CT
ins	1210313	FIG107037: Phage late gene regulator	AC	AGCCGGTCACACCC
snp	1210378	ND	G	T
snp	1210438	FIG054316: Phage polarity suppression protein	A	C
snp	1210553	FIG054316: Phage polarity suppression protein	C	T
snp	1210586	FIG054316: Phage polarity suppression protein	A	G
snp	1210608	FIG054316: Phage polarity suppression protein	T	G
snp	1210637	FIG054316: Phage polarity suppression protein	T	G
snp	1210673	FIG054316: Phage polarity suppression protein	C	G
mnp	1211111	ND	TT	AC
snp	1211119	ND	G	T
mnp	1211172	ND	TGA	GAT
mnp	1211183	ND	AA	TC
snp	1211199	ND	C	T
complex	1213246	Phage integrase, Phage P4-associated	TGACAA	AGATAG
snp	1213258	Phage integrase, Phage P4-associated	A	G
snp	1213264	Phage integrase, Phage P4-associated	T	C
snp	1213273	Phage integrase, Phage P4-associated	A	G
snp	1213282	Phage integrase, Phage P4-associated	T	C
snp	1213291	Phage integrase, Phage P4-associated	G	T
snp	1213297	Phage integrase, Phage P4-associated	C	A
complex	1213306	Phage integrase, Phage P4-associated	TTTG	CTTT
snp	1213314	Phage integrase, Phage P4-associated	C	T
complex	1213333	Phage integrase, Phage P4-associated	TCGTGTACCGGAA	ACGAGCACCTGAG
snp	1213351	Phage integrase, Phage P4-associated	A	T
complex	1213360	Phage integrase, Phage P4-associated	CACAAGT	AACGAGC
snp	1213381	Phage integrase, Phage P4-associated	T	C
snp	1213387	Phage integrase, Phage P4-associated	A	G
complex	1213393	Phage integrase, Phage P4-associated	CCGAGTC	GCGTGTT
mnp	1213404	Phage integrase, Phage P4-associated	TG	CA
complex	1213410	Phage integrase, Phage P4-associated	GGTTT	AATTA
snp	1213420	Phage integrase, Phage P4-associated	G	A
complex	1213425	Phage integrase, Phage P4-associated	AAGAA	GTGAC
mnp	1213437	Phage integrase, Phage P4-associated	GC	AT
complex	1213456	Phage integrase, Phage P4-associated	TCGT	CCGC
snp	1213483	Phage integrase, Phage P4-associated	A	T
snp	1213495	Phage integrase, Phage P4-associated	T	G
snp	1213501	Phage integrase, Phage P4-associated	C	G
snp	1213507	Phage integrase, Phage P4-associated	C	A
complex	1213516	Phage integrase, Phage P4-associated	TGGGTTT	CGGATTC
snp	1213528	Phage integrase, Phage P4-associated	A	T
snp	1213540	Phage integrase, Phage P4-associated	A	G
snp	1213567	Phage integrase, Phage P4-associated	C	A
complex	1213579	Phage integrase, Phage P4-associated	TAAGCGG	CAAACGA
snp	1213591	Phage integrase, Phage P4-associated	C	A
snp	1213597	Phage integrase, Phage P4-associated	T	A
complex	1213603	Phage integrase, Phage P4-associated	ACCA	CCCC
complex	1213624	Phage integrase, Phage P4-associated	CAGG	TAGT
snp	1213639	Phage integrase, Phage P4-associated	T	C
snp	1213654	Phage integrase, Phage P4-associated	T	C
snp	1213660	Phage integrase, Phage P4-associated	A	G
snp	1213669	Phage integrase, Phage P4-associated	A	C
snp	1213678	Phage integrase, Phage P4-associated	A	G
snp	1213684	Phage integrase, Phage P4-associated	A	G
snp	1213690	Phage integrase, Phage P4-associated	G	A
snp	1213696	Phage integrase, Phage P4-associated	G	A
snp	1213702	Phage integrase, Phage P4-associated	A	G
snp	1213729	Phage integrase, Phage P4-associated	C	T
snp	1213742	Phage integrase, Phage P4-associated	T	C
snp	1213768	Phage integrase, Phage P4-associated	G	A
snp	1213774	Phage integrase, Phage P4-associated	G	T
snp	1213894	Phage integrase, Phage P4-associated	A	T
snp	1213903	Phage integrase, Phage P4-associated	C	A
snp	1213918	Phage integrase, Phage P4-associated	T	G
snp	1214032	Phage integrase, Phage P4-associated	G	A
complex	1214044	Phage integrase, Phage P4-associated	GCGG	ACGA
snp	1214053	Phage integrase, Phage P4-associated	C	A
complex	1214059	Phage integrase, Phage P4-associated	GAGG	AAGT
complex	1214077	Phage integrase, Phage P4-associated	GAGG	CAGT
ins	1214141	ND	AA	ACA
mnp	1214193	ND	AC	GT
snp	1214205	ND	T	C
snp	1241132	ND	G	A
complex	1266436	Signal peptidase I (EC 3.4.21.89)	TTT	GTG
snp	1274462	Membrane-bound lytic murein transglycosylase F (EC 4.2.2.n1)	A	T
snp	1287930	Uncharacterized protein YphG, TPR-domain containing	G	A
snp	1296452	Putative periplasmic or exported protein	C	A
snp	1298784	Inositol-1-monophosphatase (EC 3.1.3.25)	C	T
snp	1309401	ND	G	A
snp	1312018	Alpha-2-macroglobulin	G	A
snp	1313416	Alpha-2-macroglobulin	G	A
snp	1315714	Penicillin-insensitive transglycosylase (EC 2.4.2.-) & transpeptidase PBP-1C	G	A
del	1340391	c-di-GMP phosphodiesterase (EC 3.1.4.52) => PdeF	TAAAAAAAAAT	TAAAAAAAAT
snp	1361835	YpfJ protein, zinc metalloprotease superfamily	C	G
snp	1377575	Transaldolase (EC 2.2.1.2)	A	G
snp	1397841	Inner membrane protein YfeZ	C	T
snp	1434938	Sensor histidine kinase YpdA	A	G
snp	1437764	ND	C	T
snp	1441308	hypothetical protein	C	T
snp	1456234	Uncharacterized protein YfcL	T	C
snp	1466689	Acetyl-coenzyme A carboxyl transferase beta chain (EC 6.4.1.2)	A	T
snp	1491932	LysR family transcriptional regulator LrhA	A	G
snp	1511181	Isochorismate synthase (EC 5.4.4.2) @ Menaquinone-specific isochorismate synthase (EC 5.4.4.2)	A	G
snp	1528008	Anaerobic glycerol-3-phosphate dehydrogenase subunit A (EC 1.1.5.3)	C	A
snp	1530487	Glycerol-3-phosphate transporter	A	G
snp	1537433	DNA gyrase subunit A (EC 5.99.1.3)	C	A
snp	1537445	DNA gyrase subunit A (EC 5.99.1.3)	A	C
snp	1543707	Phosphotransferase RcsD	C	A
snp	1544546	Phosphotransferase RcsD	C	A
snp	1575351	ABC transporter, substrate-binding protein YejA	A	T
snp	1598396	Colicin I receptor	A	G
snp	1601861	S-formylglutathione hydrolase (EC 3.1.2.12)	T	C
snp	1648043	Uncharacterized protein YeiB	C	T
snp	1676265	Hydroxymethylpyrimidine phosphate kinase ThiD (EC 2.7.4.7)	A	T
snp	1683915	Multidrug efflux system MdtABC-TolC, inner-membrane proton/drug antiporter MdtC (RND type)	T	A
snp	1684264	ND	T	G
snp	1687823	ND	G	T
snp	1699223	Uncharacterized chaperone protein YegD	G	A
snp	1709041	Uncharacterized 55.8 kDa protein in cps region (ORF3)	A	C
snp	1710800	hypothetical protein	A	G
snp	1716689	Glycosyl transferase, group 1	G	A
snp	1740022	Histidinol dehydrogenase (EC 1.1.1.23)	G	T
snp	1756844	ND	G	A
snp	1767588	ND	G	A
snp	1773730	Signal transduction protein PmrD, part of PhoPQ-PmrD-PmrAB multicomponent regulatory system	T	C
del	1794984	ND	CAT	CT
del	1794988	ND	CTG	CG
complex	1795002	ND	GACG	ACCA
mnp	1795012	ND	TG	CT
complex	1795019	ND	AAAGCG	CAGGCCG
complex	1795051	ND	ATCACACAC	TTCACAC
mnp	1795084	Antirestriction protein	TTC	GAA
complex	1795113	Antirestriction protein	ACATCACAGC	AAGCTGCACC
complex	1795147	Antirestriction protein	CCC	GCA
snp	1795520	Antirestriction protein	A	G
snp	1846055	Nitrogen assimilation regulatory protein Nac	C	T
snp	1851539	Protein MtfA	A	G
snp	1887302	Trehalose-6-phosphate phosphatase (EC 3.1.3.12)	T	A
snp	1907136	ND	C	G
snp	1961869	Long-chain-fatty-acid--CoA ligase (EC 6.2.1.3)	C	A
snp	1986108	Protein containing transglutaminase-like domain, putative cysteine protease	C	A
snp	1987835	ND	G	T
snp	1996051	Pyruvate formate-lyase (EC 2.3.1.54)	G	T
snp	2010874	Putative cold-shock protein	C	T
ins	2017423	ND	TCTGCCTGCC	TCTGCCTGCCTGCC
snp	2021813	hypothetical protein	C	A
snp	2024364	Uropathogenic specific protein	A	G
snp	2025697	hypothetical protein	G	A
snp	2047872	Peptidyl-tRNA hydrolase (EC 3.1.1.29)	G	A
ins	2048673	Putative membrane protein YchH	ACGC	ACGCGC
snp	2050573	Putative sulfate permease	C	T
snp	2054490	Outer membrane lipoprotein component of lipoprotein transport system LolB	T	G
snp	2086681	Respiratory nitrate reductase delta chain (EC 1.7.99.4)	C	A
snp	2104056	Oligopeptide ABC transporter, permease protein OppC (TC 3.A.1.5.1)	T	G
snp	2119836	ND	T	A
snp	2134374	Hemin uptake protein HemP/HmuP	G	T
snp	2138456	Phosphoenolpyruvate synthase (EC 2.7.9.2)	A	G
ins	2145919	ND	TGTCGGCCTGCGTCGGCCTGCG	TGTCGGCCTGCGTCGGCCTGCGTCGGCCTGCG
del	2156751	RND efflux system, inner membrane transporter KPN_02144	GCC	GC
snp	2157882	RND efflux system, inner membrane transporter KPN_02144	C	A
snp	2159278	RND efflux system, inner membrane transporter KPN_02144	G	A
snp	2166336	Iron-sulfur cluster assembly protein SufD	G	T
ins	2167203	Cysteine desulfurase (EC 2.8.1.7) => SufS	TGA	TGGA
ins	2181727	ND	TAAAAAAAC	TAAAAAAAAC
snp	2183196	3-(3-hydroxyphenyl)propanoate hydroxylase (EC 1.14.13.127)	G	T
snp	2184040	3-carboxyethylcatechol 2,3-dioxygenase (EC 1.13.11.16)	A	C
snp	2215192	Amidohydrolase family protein	G	T
ins	2259830	ND	CG	CAG
snp	2269732	Hydroxymethylpyrimidine ABC transporter, transmembrane component	C	T
snp	2271082	Hydroxymethylpyrimidine ABC transporter, ATP-binding protein	A	T
snp	2271912	Hydroxymethylpyrimidine ABC transporter, substrate-binding component	A	G
snp	2274143	Cytosine deaminase (EC 3.5.4.1)	G	A
snp	2286068	Uncharacterized MFS-type transporter	A	G
snp	2329139	Anhydro-N-acetylmuramic acid kinase (EC 2.7.1.170)	G	A
snp	2331308	Tyrosyl-tRNA synthetase (EC 6.1.1.1)	T	C
snp	2335567	hypothetical protein	T	C
snp	2350083	ND	T	A
snp	2357056	Protocatechuate 3,4-dioxygenase beta chain (EC 1.13.11.3)	G	A
snp	2357776	ND	T	A
snp	2370624	Benzoate transport protein	G	T
snp	2375175	Cytochrome d ubiquinol oxidase subunit II (EC 1.10.3.-)	A	G
snp	2375456	Cytochrome d ubiquinol oxidase subunit II (EC 1.10.3.-)	T	G
snp	2390425	ABC transporter, substrate-binding protein (cluster 5, nickel/peptides/opines)	T	C
snp	2391615	Inner membrane protein YdcZ	C	G
snp	2394153	Putative oxidoreductase YncB	A	G
snp	2400803	Uncharacterized protein YncE	T	A
snp	2406636	N-acetyl-L,L-diaminopimelate deacetylase homolog	C	G
snp	2434940	Transcriptional regulator, AcrR family	G	A
snp	2460773	Alcohol dehydrogenase (EC 1.1.1.1)	C	T
del	2462225	NAD-dependent malic enzyme (EC 1.1.1.38)	ATCACACGTCACACGTCACACGTCACACGTCACACGTCACACGTCACACGA	ATCACACGTCACACGTCACACGTCACACGTCACACGTCACACGA
snp	2467634	hypothetical protein	G	C
snp	2477531	ND	T	A
snp	2489745	FIG032225: Transcriptional regulator, LysR family	T	C
snp	2494679	FIG073159: hypothetical protein	G	C
snp	2495492	Two-component system sensor histidine kinase	C	A
snp	2506111	ND	A	G
snp	2509300	Two-component system sensor histidine kinase	C	G
del	2509997	ND	AGGGGGGGGC	AGGGGGGGC
snp	2527992	T6SS component Hcp / alpha/beta hydrolase domain	G	A
snp	2533622	Uricase (urate oxidase) (EC 1.7.3.3)	A	G
snp	2543199	3-oxoacyl-[acyl-carrier-protein] synthase, KASII (EC 2.3.1.179)	A	G
snp	2545697	Aspartate-semialdehyde dehydrogenase (EC 1.2.1.11)	T	G
snp	2565524	hypothetical protein	G	C
snp	2567645	Ribosomal-protein-serine acetyltransferase	T	G
snp	2573202	Transcriptional regulator, LacI family	C	G
snp	2577868	PTS system, IIC component	T	C
snp	2579152	Transporter, LysE family	C	T
snp	2580560	Uncharacterized MFS-type transporter	C	T
snp	2583231	N-acyl homoserine lactone hydrolase	C	T
snp	2585538	Uncharacterized deacetylase	A	C
ins	2589184	Ribose ABC transporter, ATP-binding protein RbsA (TC 3.A.1.2.1)	GGAT	GGAGAT
snp	2609452	repeat region	A	G
snp	2609477	repeat region	G	A
snp	2609492	repeat region	T	A
snp	2621301	ND	G	T
snp	2624040	Homolog of fucose/glucose/galactose permeases	A	C
snp	2625366	Glyoxalase/bleomycin resistance protein/dioxygenase	G	A
snp	2635659	Glycerate kinase (EC 2.7.1.31)	G	A
snp	2651724	Methionine aminopeptidase (EC 3.4.11.18)	T	C
snp	2656367	type 1 fimbriae anchoring protein FimD	G	A
snp	2661845	Xanthine-uracil permease	A	G
snp	2671251	Mannose-6-phosphate isomerase	C	T
snp	2673442	Methionine ABC transporter substrate-binding protein	G	A
snp	2677271	Uncharacterized MFS-type transporter	C	A
ins	2678337	ND	CTTTTTTTA	CTTTTTTTTA
snp	2681174	Trans-aconitate 2-methyltransferase (EC 2.1.1.144)	A	G
snp	2681952	4-carboxymuconolactone decarboxylase (EC 4.1.1.44)	T	C
snp	2699545	hypothetical protein	T	C
snp	2707940	Putative transport protein	C	T
snp	2727685	L-threonate dehydrogenase (NAD+)	T	C
snp	2739410	ND	T	C
snp	2746227	D-mannonate oxidoreductase (EC 1.1.1.57)	T	A
snp	2754002	Anaerobic selenate reductase, molybdenum cofactor-containing periplasmic protein	A	G
snp	2758991	Mlc, transcriptional repressor of MalT (the transcriptional activator of maltose regulon) and manXYZ operon	T	A
snp	2778559	hypothetical protein	T	A
snp	2778819	ND	T	G
snp	2796472	3-carboxy-cis,cis-muconate cycloisomerase (EC 5.5.1.2)	G	A
snp	2851341	NAD-specific glutamate dehydrogenase (EC 1.4.1.2); NADP-specific glutamate dehydrogenase (EC 1.4.1.4)	A	C
snp	2852189	NAD-specific glutamate dehydrogenase (EC 1.4.1.2); NADP-specific glutamate dehydrogenase (EC 1.4.1.4)	C	T
complex	2895721	Transcriptional regulator, AraC family	GCTT	GCACGA
snp	2898179	Putative uncharacterized protein ydbH	C	G
snp	2906686	Outer membrane porin OmpN	T	A
snp	2907897	Universal stress protein F	A	T
snp	2909789	ATP-dependent 23S rRNA helicase DbpA	A	T
snp	2922177	Methionine ABC transporter substrate-binding protein	A	C
del	2949602	hypothetical protein	TCCCCCCCCCA	TCCCCCCCCA
snp	2951882	putative kinase	T	G
snp	2961254	Outer membrane protein	C	A
del	2967026	ND	CAAAAAAAC	CAAAAAAC
snp	2967652	Intracellular protease	A	C
snp	2968068	dNTP triphosphohydrolase, broad substrate specificity	G	T
snp	2985172	Transcriptional repressor protein TyrR	G	T
snp	2999057	Transcriptional regulator, Xre family	T	A
snp	3050056	ND	T	G
snp	3059579	Cytosine/purine/uracil/thiamine/allantoin permease family protein	C	T
snp	3072529	Aconitate hydratase (EC 4.2.1.3)	T	C
snp	3077346	DNA topoisomerase I (EC 5.99.1.2)	G	T
del	3084952	hypothetical protein Pfl_5213	TAAAAAAAG	TAAAAAAG
snp	3100237	Ferrichrome-iron receptor	G	T
snp	3131125	Exodeoxyribonuclease III (EC 3.1.11.2)	T	C
snp	3135751	ABC transporter, permease protein YnjC	A	C
snp	3146514	Acid phosphatase (EC 3.1.3.2)	G	C
snp	3161788	UPF0229 protein YeaH	A	C
snp	3165971	Uncharacterized MFS-type transporter	A	G
ins	3174292	2-nitroimidazole transporter NimT	CAT	CAAT
snp	3180316	Lipid A biosynthesis palmitoleoyltransferase (EC 2.3.1.242)	A	G
snp	3185620	Diguanylate cyclase	C	T
del	3191022	ND	CCTAAA	CA
snp	3202610	LSU rRNA pseudouridine(2457) synthase (EC 5.4.99.20)	G	T
snp	3211680	Transposase and inactivated derivatives	A	C
snp	3229062	ND	T	C
snp	3278597	Dihydroorotase (EC 3.5.2.3)	G	C
snp	3282793	Lipid A biosynthesis lauroyl acyltransferase (EC 2.3.1.241)	A	C
snp	3291253	Transcriptional regulator, AcrR family	C	A
ins	3299185	Transcriptional regulator STM0952, LysR family	AAGCGCTC	AAGCGCTAGCGCTC
snp	3300505	Nicotinamidase family protein YcaC	C	T
snp	3304907	Ferrous iron transport periplasmic protein EfeO, contains peptidase-M75 domain and (frequently) cupredoxin-like domain	C	G
snp	3315471	Transcriptional regulator RutR of pyrimidine catabolism (TetR family)	C	A
snp	3320287	Pyrimidine permease RutG	C	A
snp	3323397	NAD(P)H dehydrogenase (quinone), Type IV (EC 1.6.5.2)	A	G
snp	3335752	Transcriptional regulator DmlR, LysR family	C	T
snp	3350601	23S rRNA (cytosine(1962)-C(5))-methyltransferase (EC 2.1.1.191)	C	T
snp	3354043	DNA helicase IV (EC 3.6.4.12)	A	T
snp	3375198	Alkanesulfonate ABC transporter substrate-binding protein SsuA	G	A
snp	3391257	Outer membrane porin OmpF	T	A
snp	3392014	Outer membrane porin OmpF	C	A
snp	3393580	Aspartate aminotransferase (EC 2.6.1.1)	G	A
snp	3404740	Membrane Protein Functionally coupled to the MukBEF Chromosome Partitioning Mechanism	T	A
snp	3424957	Pyruvate formate-lyase (EC 2.3.1.54)	C	T
snp	3450420	Cold shock protein of CSP family => CspD (naming convention as in E.coli)	G	A
snp	3475276	Two-component system sensor histidine kinase	A	G
snp	3482140	ND	A	G
snp	3489924	5-amino-6-(5-phospho-D-ribitylamino)uracil phosphatase YbjI	C	T
snp	3506218	Oligopeptide transport substrate-binding protein @ Glutathione ABC transporter, substrate-binding protein GsiB	A	T
snp	3534465	ND	A	T
snp	3542998	Histidine ammonia-lyase (EC 4.3.1.3)	G	T
snp	3582898	Urocanate hydratase (EC 4.2.1.49)	G	A
snp	3585469	ND	C	T
ins	3597786	ND	CAAAAAAAAT	CAAAAAAAAAAT
snp	3608978	Galactokinase (EC 2.7.1.6)	C	T
complex	3617215	ND	ACTTC	GCTTT
snp	3617244	ND	T	A
snp	3618039	ND	A	G
snp	3625782	Cytochrome d ubiquinol oxidase subunit I (EC 1.10.3.-)	C	T
snp	3687057	Glutamate/aspartate ABC transporter, permease protein GltK (TC 3.A.1.3.4)	G	T
snp	3697000	DNA polymerase III delta subunit (EC 2.7.7.7)	C	G
snp	3721782	Glutamine-dependent 2-keto-4-methylthiobutyrate transaminase	C	G
snp	3723040	2,3-diketo-5-methylthiopentyl-1-phosphate enolase-phosphatase (EC 3.1.3.77)	C	T
snp	3735946	ND	A	C
snp	3775053	TonB-dependent receptor; Outer membrane receptor for ferric enterobactin and colicins B, D	G	A
snp	3778528	ND	C	T
snp	3779263	Putative transcriptional regulator of sorbose uptake and utilization genes	C	G
snp	3808769	Short-chain dehydrogenase/reductase SDR?	C	T
snp	3810551	ABC transporter, permease protein (cluster 3, basic aa/glutamine/opines)	G	A
snp	3812934	Transcriptional regulator, GntR family domain / Aspartate aminotransferase (EC 2.6.1.1)	T	C
snp	3815109	Permease of the drug/metabolite transporter (DMT) superfamily	G	A
ins	3830805	ATPase, P-type (transporting), HAD superfamily, subfamily IC	GATCC	GATCATCC
del	3832878	hypothetical protein	TAAAAAAAAC	TAAAAAAAC
snp	3834822	Uncharacterized transporter KPN_00538, MFS-type	G	A
snp	3835931	Putative arylsulfatase regulator	T	A
snp	3854737	Uncharacterized transporter KPN_00538, MFS-type	T	C
snp	3870722	Putative arylsulfatase regulator	T	C
snp	3886429	ND	A	C
snp	3897911	Myo-inositol 2-dehydrogenase (EC 1.1.1.18)	A	T
complex	3899170	ND	CTGA	ATGC
mnp	3899415	ND	GC	AA
complex	3899451	ND	CTGA	ATGC
mnp	3899468	ND	GG	CC
complex	3899475	ND	GTGAAATCGT	TAGATATCCC
snp	3911455	Transcriptional activator of cad operon	C	T
snp	3915669	Acetyltransferase, GNAT family	C	T
snp	3916859	COG3188: P pilus assembly protein, porin PapC	C	T
snp	3961605	Adenine phosphoribosyltransferase (EC 2.4.2.7)	G	A
snp	3965006	Mechanosensitive channel MscK	A	G
ins	3967915	Transcriptional regulator of acrAB operon, AcrR	ACG	ACCG
ins	3975574	Transcriptional regulator, GntR family domain / Aspartate aminotransferase (EC 2.6.1.1)	GCGCG	GCGCCGCG
snp	3978808	Transcriptional repressor of the lac operon	C	T
snp	3992330	Nickel/cobalt efflux transporter RcnA	C	T
snp	4033599	ND	T	C
snp	4041922	ND	T	C
snp	4075480	hypothetical protein	C	T
snp	4133331	CFA/I fimbrial auxiliary subunit	A	G
snp	4134548	Transcriptional regulator EcpR	A	T
snp	4134559	Transcriptional regulator EcpR	C	T
snp	4147980	Phage integrase, Phage P4-associated	A	G
snp	4152174	ND	A	C
snp	4161678	hypothetical protein	C	T
snp	4165934	Acetoin dehydrogenase E1 component alpha-subunit (EC 2.3.1.190)	T	A
snp	4174070	Carbon starvation induced protein CsiD	C	A
snp	4178069	Gamma-aminobutyrate:alpha-ketoglutarate aminotransferase (EC 2.6.1.19)	G	A
snp	4197559	Acyl-coenzyme A dehydrogenase FadE (EC 1.3.8.-)	C	T
snp	4198502	Acyl-coenzyme A dehydrogenase FadE (EC 1.3.8.-)	T	G
snp	4229115	Lysine decarboxylase 2, constitutive (EC 4.1.1.18)	A	G
snp	4240753	Outer membrane protein assembly factor YaeT	T	A
snp	4256068	Sugar diacid utilization regulator SdaR	T	G
snp	4285023	General secretion pathway protein F	A	T
ins	4315781	ND	TGTAC	TGTAGTAC
snp	4325486	Pyruvate dehydrogenase E1 component (EC 1.2.4.1)	G	A
snp	4329458	ND	C	T
snp	4339165	Type IV fimbrial assembly protein PilC	G	T
snp	4343118	Protein translocase subunit SecA	C	T
snp	4358063	UDP-N-acetylmuramoyl-tripeptide--D-alanyl-D-alanine ligase (EC 6.3.2.10)	T	C
snp	4396237	ND	A	G
snp	4410183	LPS-assembly protein LptD @ Organic solvent tolerance protein precursor	T	G
snp	4412292	4-hydroxythreonine-4-phosphate dehydrogenase (EC 1.1.1.262)	A	C
snp	4412608	4-hydroxythreonine-4-phosphate dehydrogenase (EC 1.1.1.262)	C	A
snp	4424221	4-hydroxy-tetrahydrodipicolinate reductase (EC 1.17.1.8)	C	A
snp	4514737	ND	A	G
snp	4516681	ND	T	C
snp	4523952	3,4-dihydroxyphenylacetate 2,3-dioxygenase (EC 1.13.11.15)	A	C
snp	4554682	ABC transporter, permease protein (cluster 2, ribose/xylose/arabinose/galactose)	A	C
snp	4555187	ABC transporter, permease protein (cluster 2, ribose/xylose/arabinose/galactose)	G	A
snp	4557625	ABC transporter, substrate-binding protein (cluster 2, ribose/xylose/arabinose/galactose)	C	T
snp	4565673	repeat region	G	T
snp	4713066	hypothetical protein	A	C
snp	4741273	Redox-sensing transcriptional regulator QorR	G	A
snp	4783789	Ribosome small subunit biogenesis RbfA-release protein RsgA	A	G
snp	4785838	Miniconductance mechanosensitive channel MscM	G	A
snp	4788729	Inner membrane transporter YjeM	T	G
snp	4793335	Fumarate reductase flavoprotein subunit (EC 1.3.5.4)	G	A
snp	4802044	Outer membrane usher protein fimD precursor	A	C
snp	4805837	RND efflux system, membrane fusion protein	T	C
snp	4818275	Cytochrome c-type biogenesis protein DsbD, protein-disulfide reductase (EC 1.8.1.8)	T	C
snp	4825990	repeat region	A	G
snp	4828273	hypothetical protein	A	T
snp	4828679	hypothetical protein	G	T
snp	4828742	ND	C	T
snp	4835985	hypothetical protein	C	T
snp	4843672	alpha-galactosidase (EC 3.2.1.22)	A	G
snp	4869628	ND	G	T
snp	4873067	Acetyl-CoA synthetase (EC 6.2.1.1)	A	C
snp	4881203	Putative fimbrial chaperone protein	C	T
snp	4882120	ND	A	G
snp	4926777	Glycerol-3-phosphate acyltransferase (EC 2.3.1.15)	G	A
snp	4934082	Maltose/maltodextrin transport ATP-binding protein MalK (EC 3.6.3.19)	A	G
snp	4955997	Acetate operon repressor IclR	T	C
snp	4968771	repeat region	C	T
snp	4982709	Thiamin-phosphate pyrophosphorylase (EC 2.5.1.3)	T	A
del	5008723	repeat region	TTCTCTCA	TTCTCA
snp	5020410	Enoyl-CoA hydratase (EC 4.2.1.17) / Delta(3)-cis-delta(2)-trans-enoyl-CoA isomerase (EC 5.3.3.8) / 3-hydroxyacyl-CoA dehydrogenase (EC 1.1.1.35) / 3-hydroxybutyryl-CoA epimerase (EC 5.1.2.3)	G	A
snp	5021472	3-ketoacyl-CoA thiolase (EC 2.3.1.16)	C	G
snp	5068136	Lipid III flippase	G	A
snp	5089686	Transcriptional regulator IlvY, LysR family	C	A
snp	5099336	LysR family transcriptional regulator HdfR	G	A
snp	5141664	ATP-dependent hsl protease ATP-binding subunit HslU	C	T
del	5173668	Transcriptional regulator	GTTTTTTA	GTTTTTA
ins	5191739	ND	AA	AGA
snp	5191743	ND	A	C
snp	5250977	Cryptic outer membrane porin BglH	T	C
